# Supplementary material for: A novel method of grading gastric intestinal metaplasia based on the combination of subtype and distribution
Source: Cancer Cell Int. 2021 Jan 20;21:61. doi: 10.1186/s12935-021-01758-6 (PMC7816327; doi:10.1186/s12935-021-01758-6)
Supplement: Supplementary file 2 — Additional file 2. Original date. [file 12935_2021_1758_MOESM2_ESM.xlsx]

## Sheet: Sheet1
编号	性别	年龄	吸烟	饮酒	Hp	dGIM	tGIM		d活检次数	t活检次数		GIM评分	SDSGIM分层	GIM分级	GIM分级分层	癌变瘤变与否	正常/瘤变/癌变	最高病理诊断	瘤变/癌变数目	多处病变与否
1	1	58	0	0	1	2	3		2	1		5	1	4	1	1	1	1	1	0
2	1	65	0	0	0	2	2		2	2		4	1	3	1	1	1	2	1	0
3	1	67	0	0	0	0	0		1	1		0	0	0	0	0	0	0
4	1	63	1	1	1	2	3		1	1		5	1	4	1	1	2	3	1	0
5	1	39	0	1	1	1	1		1	1		2	0	1	0	0	0	0
6	1	63	1	0	1	3	2		1	2		5	1	4	1	1	1	1	1	0
7	1	78	0	0	0	2	2		1	2		4	1	3	1	1	2	3	2	1
8	0	33	0	0	1	0	0		1	1		0	0	0	0	0	0	0
9	0	71	0	0	0	0	1		1	1		1	0	1	0	0	0	0
10	1	60	1	1	1	0	0		1	1		0	0	0	0	0	0	0
11	0	47	0	0	1	1	1		1	1		2	0	1	0	1	1	1	2	1
12	1	70	0	0	0	3	3		2	1		6	1	4	1	1	2	3	2	1
13	0	47	0	0	1	0	0		1	1		0	0	0	0	0	0	0
14	1	70	0	0	1	2	3		1	1		5	1	4	1	1	2	3	1	0
15	1	40	0	1	0	2	1		1	1		3	1	2	0	0	0	0
16	1	41	1	0	1	0	0		1	1		0	0	0	0	0	0	0
17	1	49	1	1	1	0	2		1	2		2	0	2	0	0	0	0
18	1	74	0	0	0	2	3		1	1		5	1	4	1	1	2	3	1	0
19	1	68	0	0	1	3	0		2	1		3	1	3	1	0	0	0
20	0	60	0	0	1	0	0		1	1		0	0	0	0	0	0	0
21	1	53	0	0	0	1	1		1	1		2	0	1	0	0	0	0
22	1	74	0	0	1	2	2		2	1		4	1	3	1	1	2	3	1	0
23	1	69	0	0	1	2	3		1	1		5	1	4	1	1	2	3	2	1
24	0	62	0	1	0	0	0		1	1		0	0	0	0	0	0	0
25	0	51	0	0	1	2	0		1	1		2	0	2	0	0	0	0
26	1	68	0	0	1	2	2		1	1		4	1	3	1	1	1	2	3	1
27	0	52	0	1	0	0	2		1	1		2	0	2	0	0	0	0
28	0	65	0	0	1	0	0		2	1		0	0	0	0	0	0	0
29	1	62	1	1	1	3	0		2	1		3	1	3	1	1	1	2	1	0
30	0	57	0	0	1	2	2		2	1		4	1	3	1	1	1	1	2	1
31	0	55	0	0	0	2	3		1	1		5	1	4	1	0	0	0
32	0	75	0	0	1	2	3		1	1		5	1	4	1	1	1	1	1	0
33	0	60	0	0	1	1	3		1	1		4	1	3	1	1	2	3	1	0
34	0	51	0	0	0	2	2		1	1		4	1	3	1	1	1	1	1	0
35	1	88	0	0	1	3	2		2	1		5	1	4	1	1	1	2	1	0
36	1	62	0	0	1	0	0		1	1		0	0	0	0	0	0	0
37	0	59	0	0	0	0	0		1	1		0	0	0	0	0	0	0
38	1	59	1	1	0	2	1		1	1		3	1	2	0	1	1	1	2	1
39	1	57	0	0	0	0	0		1	1		0	0	0	0	1	1	1	2	1
40	0	51	0	0	1	2	0		1	2		2	0	2	0	0	0	0
41	1	65	0	0	0	2	3		1	1		5	1	4	1	1	1	1	1	0
42	0	43	0	0	1	0	0		1	1		0	0	0	0	0	0	0
43	1	64	0	0	1	1	0		2	1		1	0	1	0	0	0	0
44	1	58	1	0	1	2	2		1	2		4	1	3	1	1	2	3	3	1
45	0	61	0	0	1	0	1		1	1		1	0	1	0	0	0	0
46	1	50	0	0	0	2	3		2	1		5	1	4	1	1	1	2	1	0
47	1	66	0	1	1	0	0		2	1		0	0	0	0	0	0	0
48	1	57	1	0	0	2	3		2	1		5	1	4	1	1	1	2	1	0
49	1	65	0	0	1	2	3		1	1		5	1	4	1	1	2	3	1	0
50	0	57	0	0	1	1	1		1	1		2	0	1	0	0	0	0
51	0	43	0	0	1	1	3		1	1		4	1	3	1	0	0	0
52	1	57	0	0	1	0	0		1	1		0	0	0	0	0	0	0
53	1	74	0	0	1	1	3		1	1		4	1	3	1	0	0	0
54	0	63	0	0	0	0	0		1	1		0	0	0	0	0	0	0
55	1	53	0	0	0	2	2		1	1		4	1	3	1	1	1	1	1	0
56	1	39	0	0	0	2	0		1	2		2	0	2	0	0	0	0
57	1	66	0	0	1	3	3		1	1		6	1	4	1	1	2	3	2	1
58	0	52	0	0	0	0	0		1	1		0	0	0	0	0	0	0
59	1	31	0	0	0	0	0		1	1		0	0	0	0	0	0	0
60	1	50	0	0	1	2	3		1	1		5	1	4	1	1	2	3	1	0
61	1	80	1	1	1	2	3		1	1		5	1	4	1	1	2	3	1	0
62	1	52	1	0	0	2	1		1	1		3	1	2	0	0	0	0
63	1	54	0	0	1	2	3		1	1		5	1	4	1	1	2	3	1	0
64	1	68	0	0	1	1	2		1	1		3	1	2	0	1	2	3	1	0
65	0	78	0	0	1	0	0		1	1		0	0	0	0	0	0	0
66	1	54	0	1	0	3	3		2	2		6	1	4	1	1	1	1	1	0
67	1	56	0	0	0	3	3		1	1		6	1	4	1	1	2	3	1	0
68	0	49	0	0	0	0	0		1	1		0	0	0	0	0	0	0
69	0	34	0	0	0	0	0		1	1		0	0	0	0	0	0	0
70	1	56	0	0	0	2	2		1	1		4	1	3	1	1	1	1	1	0
71	1	67	0	0	0	1	3		1	1		4	1	3	1	1	1	2	1	0
72	1	52	1	1	0	1	0		1	1		1	0	1	0	0	0	0
73	1	60	0	0	0	0	0		1	2		0	0	0	0	0	0	0
74	1	49	0	0	0	0	0		1	1		0	0	0	0	0	0	0
75	1	81	0	0	0	2	3		1	1		5	1	4	1	1	1	2	1	0
76	1	61	1	1	0	2	1		2	1		3	1	2	0	0	0	0
77	1	60	0	1	0	3	3		2	1		6	1	4	1	1	1	1	2	1
78	1	66	0	0	1	2	3		1	2		5	1	4	1	1	2	3	1	0
79	1	48	1	1	0	1	0		3	1		1	0	1	0	0	0	0
80	1	58	0	0	0	2	0		1	1		2	0	2	0	0	0	0
81	1	62	0	0	0	3	1		1	1		4	1	3	1	0	0	0
82	0	65	0	0	0	2	2		2	1		4	1	3	1	0	0	0
83	0	75	0	0	0	2	0		2	1		2	0	2	0	0	0	0
84	1	56	1	0	0	2	2		2	2		4	1	3	1	0	0	0
85	1	57	0	0	0	0	0		2	2		0	0	0	0	0	0	0
86	1	62	1	1	0	3	2		2	1		5	1	4	1	1	1	2	1	0
87	1	55	0	0	0	0	0		2	1		0	0	0	0	1	2	3	1	0
88	1	81	0	0	0	2	3		1	1		5	1	4	1	1	1	2	1	0
89	1	49	0	0	0	0	0		1	2		0	0	0	0	0	0	0
90	1	85	1	0	1	3	2		1	2		5	1	4	1	1	2	3	1	0
91	1	65	1	1	0	2	1		1	1		3	1	2	0	1	2	3	1	0
92	1	54	0	1	1	2	2		1	1		4	1	3	1	1	1	1	2	1
93	1	51	1	1	0	2	3		2	1		5	1	4	1	1	1	1	1	0
94	1	60	0	0	0	3	2		3	1		5	1	4	1	1	1	2	1	0
95	1	60	0	0	0	0	0		1	1		0	0	0	0	0	0	0
96	1	59	1	1	1	2	1		1	1		3	1	2	0	1	2	3	1	0
97	1	58	0	0	0	3	1		1	2		4	1	3	1	1	2	3	1	0
98	1	66	0	0	0	1	0		1	2		1	0	1	0	1	2	3	1	0
99	1	57	0	0	1	0	0		1	1		0	0	0	0	1	1	1	2	1
100	0	51	0	0	0	2	0		1	2		2	0	2	0	0	0	0
101	1	56	0	0	0	2	2		1	1		4	1	3	1	1	1	1	1	0
102	0	78	0	0	1	0	0		1	1		0	0	0	0	0	0	0
103	0	63	0	0	0	0	0		1	1		0	0	0	0	0	0	0
104	1	50	0	0	1	2	3		2	1		5	1	4	1	1	1	2	1	0
105	1	50	0	0	0	0	0		1	1		0	0	0	0	0	0	0
106	1	66	0	1	0	0	0		2	1		0	0	0	0	0	0	0
107	1	64	0	0	0	1	0		2	1		1	0	1	0	0	0	0
108	0	60	0	0	1	1	3		1	1		4	1	3	1	1	2	3	1	0
109	1	66	0	0	0	2	3		1	2		5	1	4	1	1	2	3	1	0
110	0	55	0	0	0	2	3		1	1		5	1	4	1	0	0	0
111	1	53	0	0	0	2	2		1	1		4	1	3	1	1	1	1	1	0
112	1	67	0	0	0	0	0		1	1		0	0	0	0	0	0	0
113	1	66	0	0	1	3	3		1	1		6	1	4	1	1	2	3	2	1
114	0	52	0	0	0	0	0		1	1		0	0	0	0	0	0	0
115	1	50	0	0	0	2	3		1	1		5	1	4	1	1	2	3	1	0
116	1	58	1	0	0	2	2		1	2		4	1	3	1	1	2	3	3	1
117	1	68	0	0	0	1	2		1	1		3	1	2	0	1	2	3	1	0
118	0	49	0	0	0	0	0		1	1		0	0	0	0	0	0	0
119	1	50	0	0	0	0	0		1	1		0	0	0	0	0	0	0
120	0	34	0	0	0	0	0		1	1		0	0	0	0	0	0	0
121	0	59	0	0	1	0	0		1	1		0	0	0	0	0	0	0
122	1	52	1	1	0	1	0		1	1		1	0	1	0	0	0	0
123	1	60	0	0	0	0	0		1	2		0	0	0	0	0	0	0
124	1	79	0	0	0	0	0		1	1		0	0	0	0	0	0	0
125	0	46	0	0	0	2	2		1	1		4	1	3	1	0	0	0
126	1	77	0	0	0	0	0		2	1		0	0	0	0	0	0	0
127	1	66	1	0	0	0	0		3	1		0	0	0	0	0	0	0
128	0	54	1	0	0	2	2		1	1		4	1	3	1	0	0	0
129	1	67	0	0	0	1	3		1	1		4	1	3	1	1	1	2	1	0
130	1	57	1	0	0	2	3		2	1		5	1	4	1	1	1	2	1	0
131	1	57	0	0	0	0	0		1	1		0	0	0	0	0	0	0
132	1	74	0	0	1	1	3		1	1		4	1	3	1	0	0	0
133	1	70	0	0	0	0	3		1	1		3	1	2	0	0	0	0
134	1	58	0	0	1	1	0		1	1		1	0	1	0	1	1	1	1	0
135	1	66	0	0	1	0	1		2	1		1	0	1	0	1	2	3	1	0
136	0	43	0	0	0	1	3		1	1		4	1	3	1	0	0	0
137	1	82	0	0	0	0	3		1	2		3	1	2	0	0	0	0
138	0	61	0	0	0	0	1		1	1		1	0	1	0	0	0	0
139	1	64	0	0	1	0	2		1	2		2	0	2	0	1	1	1	1	0
140	0	64	0	0	0	1	0		1	2		1	0	1	0	0	0	0
141	1	58	1	1	0	3	2		2	2		5	1	4	1	0	0	0
142	0	73	0	0	1	0	0		2	1		0	0	0	0	1	1	1	1	0
143	1	68	0	0	0	2	0		2	1		2	0	2	0	0	0	0
144	1	72	0	0	1	2	2		2	1		4	1	3	1	1	1	1	1	0
145	1	71	0	0	0	2	2		1	2		4	1	3	1	0	0	0
146	1	62	1	0	1	3	3		2	1		6	1	4	1	1	2	3	1	0
147	1	68	0	0	1	2	2		1	1		4	1	3	1	1	1	1	1	0
148	1	54	0	1	0	3	3		2	2		6	1	4	1	1	1	1	1	0
149	1	63	0	1	1	3	2		2	2		5	1	4	1	1	1	1	1	0
150	0	56	0	0	1	3	3		2	1		6	1	4	1	1	2	3	1	0
151	1	80	1	1	1	2	3		1	1		5	1	4	1	1	2	3	1	0
152	1	52	1	0	0	2	1		1	1		3	1	2	0	0	0	0
153	1	54	0	0	0	2	3		1	1		5	1	4	1	1	2	3	1	0
154	1	39	0	0	1	2	0		1	2		2	0	2	0	0	0	0
155	0	78	0	0	1	2	3		2	1		5	1	4	1	1	2	3	1	0
156	0	53	0	0	1	2	2		1	1		4	1	4	1	1	2	3	1	0
157	1	52	1	0	1	3	3		1	1		6	1	4	1	1	2	3	2	1
158	1	71	0	0	1	2	2		1	2		4	1	3	1	1	1	2	1	0
159	1	62	0	0	1	3	2		2	1		5	1	4	1	1	2	3	1	0
160	0	68	0	0	0	3	1		1	1		4	1	3	1	0	0	0
161	1	51	1	0	0	2	2		2	1		4	1	3	1	0	0	0
162	1	31	0	0	0	0	0		1	1		0	0	0	0	0	0	0
163	1	66	0	0	1	0	1		2	1		1	0	1	0	1	2	3	1	0
164	1	63	1	1	1	3	3		2	2		6	1	4	1	1	2	2	1	0
165	1	47	0	1	1	3	2		2	1		5	1	3	1	1	1	1	1	0
166	1	72	0	0	1	2	2		2	2		4	1	3	1	1	1	1	1	0
167	1	69	1	1	1	3	3		2	1		6	1	4	1	1	2	3	2	1
168	1	72	0	0	1	3	2		2	1		5	1	4	1	1	1	2	1	0
169	1	67	1	1	1	2	2		1	1		4	1	3	1	1	2	2	1	0
170	1	56	0	0	0	3	3		1	1		6	1	4	1	1	2	3	1	0
171	1	50	0	0	1	3	3		2	2		6	1	4	1	1	2	3	1	0
172	1	88	0	0	1	2	3		1	2		5	1	4	1	1	2	3	1	0
173	0	77	0	0	1	2	2		1	2		4	1	3	1	1	2	3	1	0
174	1	25	0	0	1	2	3		2	2		5	1	4	1	1	2	2	1	0
175	1	81	0	0	0	3	0		1	1		3	1	3	1	0	0	0
176	1	61	1	1	1	2	2		1	1		4	1	3	1	1	1	1	1	0
177	1	55	1	1	1	2	2		2	1		4	1	3	1	1	2	3	1	0
178	0	57	0	0	1	0	0		1	2		0	0	0	0	0	0	0
179	1	59	0	0	0	1	0		2	2		1	0	1	0	0	0	0
180	0	65	0	0	0	1	0		1	2		1	0	1	0	0	0	0
181	1	70	0	0	0	1	0		1	1		1	0	1	0	0	0	0
182	0	67	0	0	0	0	0		1	1		0	0	0	0	0	0	0
183	0	56	1	1	0	0	0		1	1		0	0	0	0	0	0	0
184	1	55	1	1	0	2	0		1	1		2	0	2	0	0	0	0
185	0	57	0	0	1	2	2		1	1		4	1	3	1	0	0	0
186	1	54	0	0	0	2	2		2	2		4	1	3	1	0	0	0
187	1	46	0	0	0	0	2		1	1		2	0	2	0	0	0	0
188	1	62	0	0	0	0	2		1	2		2	0	2	0	0	0	0
189	0	51	0	0	1	2	2		1	1		4	1	3	1	0	0	0
190	1	57	0	0	0	0	0		1	1		0	0	0	0	0	0	0
191	0	71	0	0	0	1	0		1	1		1	0	1	0	0	0	0
192	1	65	0	0	1	2	3		1	2		5	1	4	1	1	1	1	1	0
193	1	54	0	0	0	0	0		2	2		0	0	0	0	0	0	0
194	0	64	0	0	0	0	0		1	1		0	0	0	0	0	0	0
195	0	50	0	0	0	0	0		1	2		0	0	0	0	0	0	0
196	0	72	0	0	0	2	0		2	2		2	0	2	0	0	0	0
197	1	54	0	0	0	0	0		1	2		0	0	0	0	0	0	0
198	1	51	1	0	1	0	0		2	2		0	0	0	0	0	0	0
199	1	57	0	0	1	0	0		2	2		0	0	0	0	0	0	0
200	1	65	0	0	0	0	0		1	1		0	0	0	0	0	0	0
201	0	56	0	0	1	0	2		1	1		2	0	2	0	0	0	0
202	1	79	1	1	0	1	1		1	1		2	0	1	0	0	0	0
203	0	53	0	0	1	0	0		1	1		0	0	0	0	0	0	0
204	1	43	0	1	0	0	2		1	1		2	0	2	0	0	0	0
205	1	46	0	1	1	1	0		1	2		1	0	1	0	0	0	0
206	1	65	0	0	0	2	3		1	1		5	1	4	1	1	1	1	1	0
207	1	54	0	0	1	2	0		1	1		2	0	2	0	0	0	0
208	1	52	1	1	1	0	0		1	1		0	0	0	0	0	0	0
209	0	63	0	0	0	1	0		1	2		1	0	1	0	0	0	0
210	1	62	0	0	1	2	2		2	2		4	1	3	1	0	0	0
211	0	70	1	0	0	3	3		2	1		6	1	4	1	0	0	0
212	1	61	0	0	0	3	3		2	2		6	1	4	1	0	0	0
213	0	56	0	0	0	0	0		2	1		0	0	0	0	0	0	0
214	1	65	1	1	1	2	0		2	1		2	0	2	0	0	0	0
215	1	56	0	0	1	2	0		2	1		2	0	2	0	0	0	0
216	0	58	0	0	0	2	0		2	2		2	0	2	0	0	0	0
217	0	56	0	0	1	2	0		2	1		2	0	2	0	0	0	0
218	0	43	0	0	1	0	0		1	1		0	0	0	0	0	0	0
219	0	57	0	0	0	1	1		1	1		2	0	1	0	0	0	0
220	0	53	0	0	0	0	0		2	1		0	0	0	0	0	0	0
221	0	78	0	0	0	1	0		2	1		1	0	1	0	0	0	0
222	1	82	1	0	1	0	0		1	2		0	0	0	0	0	0	0
223	1	65	0	0	0	2	3		1	1		5	1	4	1	1	2	3	1	0
224	0	67	0	0	0	0	0		1	1		0	0	0	0	0	0	0
225	0	62	0	0	0	0	0		1	2		0	0	0	0	0	0	0
226	0	62	0	0	1	0	0		1	2		0	0	0	0	0	0	0
227	0	73	0	0	1	0	2		1	3		2	0	2	0	0	0	0
